# Supplementary material for: Persistence of marine fish environmental DNA and the influence of sunlight
Source: PLoS One. 2017 Sep 15;12(9):e0185043. doi: 10.1371/journal.pone.0185043 (PMC5600408; doi:10.1371/journal.pone.0185043)
Supplement: S1 Table — Obtained from the National Climatic Data Center's Climate Data Online (www.ncdc.noaa.gov); weather station located at Monterey Airport (36.588°N, -121.85°E), approximately 5 miles southeast of experiment tank. Time is in Pacific Standard Time (PST). Air temperature is measured in °C. Precipitation is measured in cm; T indicates "trace" precipitation, which means precipitation has been detected but insufficient for meaningful measurement. (XLSX) [file pone.0185043.s006.xlsx]

## Sheet: Sheet1
S1 Table. Weather over the course of the experiment. Obtained from the National Climatic Data Center's Climate Data Online (www.ncdc.noaa.gov); weather station located at Monterey Airport (36.588°N, -121.85°E), approximately 5 miles southeast of experiment tank. Time is in Pacific Standard Time (PST). Air temperature is measured in °C. Precipitation is measured in cm; T indicates "trace" precipit…
Date	Time (PST)	Air Temerature (°C)	Precipitation (cm)
2015-10-16	16:54:00	17.8	0
	17:54:00	17.8	0
	18:54:00	17.8	0
	19:54:00	17.2	0
	20:54:00	17.2	0
	21:54:00	17.2	0
	22:54:00	17.2	0
	23:54:00	17.2	0
2015-10-17	00:54:00	17.2	0
	01:54:00	17.2	0
	02:54:00	16.7	0
	03:54:00	16.7	0
	04:54:00	16.7	0
	05:54:00	16.7	0
	06:54:00	16.7	0
	07:54:00	16.7	0
	08:54:00	18.3	0
	09:54:00	19.4	0
	10:54:00	20	0
	11:54:00	19.4	0
	12:54:00	20	0
	13:54:00	20.6	0
	14:54:00	20.6	0
	15:54:00	20	0
	16:54:00	18.9	0
	17:54:00	18.3	0
	18:54:00	17.8	0
	19:54:00	17.2	0
	20:54:00	17.2	0
	21:54:00	17.8	0
	22:54:00	17.2	0
	23:54:00	17.2	0
2015-10-18	00:54:00	17.2	0
	01:54:00	16.7	0
	02:54:00	16.1	0
	03:54:00	15.6	0
	04:54:00	16.1	0
	05:54:00	14.4	0
	06:54:00	15.6	0
	07:54:00	N/A	0
	08:54:00	N/A	0
	09:54:00	N/A	0
	10:54:00	N/A	0
	11:54:00	N/A	0
	12:54:00	N/A	0
	13:54:00	N/A	0
	14:54:00	N/A	0
	15:54:00	N/A	0
	16:54:00	18.9	0
	17:54:00	17.8	0
	18:54:00	N/A	0
	19:54:00	N/A	0
	20:54:00	N/A	0
	21:54:00	N/A	0
	22:54:00	16.1	T
	23:54:00	16.1	T
2015-10-19	00:54:00	16.7	T
	01:54:00	16.1	0
	02:54:00	16.1	0
	03:54:00	16.7	0
	04:54:00	16.7	0
	05:54:00	16.1	0.025
	06:54:00	16.1	0
	07:54:00	16.1	0
	08:54:00	16.7	0
	09:54:00	17.2	0
	10:54:00	17.2	0
	11:54:00	17.8	0
	12:54:00	18.9	0
	13:54:00	18.3	0
	14:54:00	18.3	0
	15:54:00	17.8	0
	16:54:00	17.2	0
	17:54:00	17.2	0
	18:54:00	17.2	0
	19:54:00	16.7	0
	20:54:00	16.7	0
	21:54:00	16.7	0
	22:54:00	16.7	0
	23:54:00	16.7	0
2015-10-20	00:54:00	16.1	0
	01:54:00	15	0
	02:54:00	13.9	0
	03:54:00	12.8	0
	04:54:00	12.2	0
	05:54:00	11.1	0
	06:54:00	12.8	0
	07:54:00	14.4	0
