# Supplementary material for: Persistence of marine fish environmental DNA and the influence of sunlight
Source: PLoS One. 2017 Sep 15;12(9):e0185043. doi: 10.1371/journal.pone.0185043 (PMC5600408; doi:10.1371/journal.pone.0185043)
Supplement: S2 Table — (XLSX) [file pone.0185043.s007.xlsx]

## Sheet: Sheet1
S2 Table. Inputs to SMARTS model.
Parameter	Value	Units	Notes	Citation
Latitude	36.6192	decimal degrees
Longitude	-121.903	decimal degrees
Time Zone	-8		PST
Altitude	0	km
Height	0	km
Atmosphere	USSA		US standard atmosphere 1976	U.S. Standard Atmosphere, 1976; Washington D. C., 1976
Relative Humidity	50	%
Atmospheric Temperature	15	deg C
Average Daily Temperature	15	deg C
Site Pressure			Calculated from latitude, altitude, and height
Water vapor			Calculated from assumed atmospheric temperature and relative humidity
Columnar ozone abundance	1		Default from reference atmosphere
Gaseous absorption and pollution	1		Default from reference atmosphere
Carbon dioxide	407	ppmv	Current average CO2 concentration from NOAA	https://www.esrl.noaa.gov/gmd/ccgg/trends/
Extraterrestrial spectrum			Synthetic spectrum proposed by Gueymard at al. (2005)	Gueymard, C. A. Interdisciplinary applications of a versatile spectral solar irradiance model: A review. Energy 2005, 30, 1551–1576
Aerosol model	S&F_RURAL		Urban aerosol model from Shettle & Fenn (1979)	Shettle, E. P.; Fenn, R. W. Models for the Aerosols of the Lower Atmosphere and the Effects of Humidity Variations on Their Optical Properties; Hanscom, MA, 1979.
Aerosol optical depth at 500 nm	0.05	km
Regional albedo			Categorized as water or calm ocean
Tilted surface and local albedo			Bypassed
Spectral range			280 - 700 nm
Solar constant	1366.1	W/m^2	Current ASTM-standard value	ASTM. 2006. "Standard Solar Constant and Zero Air Mass Solar Spectral Irradiance Tables." West Conshohocken, PA: American Society of Testing and Materials. www.astm.org/Standards/E490.htm
Circumsolar calculations			Bypassed
Extra scanning/smoothing			Bypassed
Solar position and air mass			Calculated from time, date, latitude, and longitude
Spectral Variable Output			Global horizontal irradiance (W/m^2 )
