# Supplementary material for: Persistence of marine fish environmental DNA and the influence of sunlight
Source: PLoS One. 2017 Sep 15;12(9):e0185043. doi: 10.1371/journal.pone.0185043 (PMC5600408; doi:10.1371/journal.pone.0185043)
Supplement: S3 Table — Additional sampling information, naming convention, volume of water filtered, total number of sequencing reads. (XLSX) [file pone.0185043.s008.xlsx]

## Sheet: Sheet1
S3 Table. Supplemental data sheet. Additional sampling information, naming convention, volume of water filtered, total number of sequencing reads.
Date/Time	Time Point	Sample	Replicate	Naming Convention	Volume Filtered (ml)	Sequenced?	Total # Sequencing Reads
2015-10-16	0	mixture	A	T0-A	500	y	109582
17:30:00		mixture	B	T0-B	500	y	107679
		mixture	C	T0-C	500	n	n/a
		filtration blank	n/a	FB-0	500	y	32
2015-10-17	1	surface	A	T1-SA	500	y	113178
08:15:00		surface	B	T1-SB	500	y	76244
		surface	C	T1-SC	500	y	110820
		depth	A	T1-DA	500	y	101400
		depth	B	T1-DB	500	y	96204
		depth	C	T1-DC	500	y	53556
18:00:00	2	surface	A	T2-SA	500	y	117492
		surface	B	T2-SB	500	y	108379
		surface	C	T2-SC	500	n	n/a
		depth	A	T2-DA	500	y	88633
		depth	B	T2-DB	500	y	111413
		depth	C	T2-DC	500	y	105499
		filtration blank	n/a	FB-2	500	y	241
2015-10-18	3	surface	A	T3-SA	500	y	88812
08:10:00		surface	B	T3-SB	500	y	70271
		surface	C	T3-SC	500	y	81383
		depth	A	T3-DA	500	y	58941
		depth	B	T3-DB	500	y	79310
		depth	C	T3-DC	500	y	80210
		filtration blank	n/a	FB-3	500	y	208
17:50:00	4	surface	A	T4-SA	500	y	82355
		surface	B	T4-SB	500	y	142792
		surface	C	T4-SC	450	y	120483
		depth	A	T4-DA	500	y	78946
		depth	B	T4-DB	500	y	72174
		depth	C	T4-DC	500	y	115893
		filtration blank	n/a	FB-4	500	y	40
2015-10-19	5	surface	A	T5-SA	500	y	129474
08:30:00		surface	B	T5-SB	500	y	82701
		surface	C	T5-SC	475	y	58161
		depth	A	T5-DA	500	y	111376
		depth	B	T5-DB	475	y	345762
		depth	C	T5-DC	475	y	171834
		filtration blank	n/a	FB-5	500	y	4682
18:15:00	6	surface	A	T6-SA	475	y	81211
		surface	B	T6-SB	475	y	84510
		surface	C	T6-SC	450	y	87328
		surface	D	T6-SD	500	y	93257
		depth	A	T6-DA	500	y	65982
		depth	B	T6-DB	475	y	63786
		depth	C	T6-DC	475	y	86585
		filtration blank	n/a	FB-6	500	y	1007
2015-10-20	7	surface	A	T7-SA	480	y	44
08:30:00		surface	B	T7-SB	500	y	244
		surface	C	T7-SC	475	n	n/a
		surface	D	T7-SD	500	n	n/a
		depth	A	T7-DA	475	y	12452
		depth	B	T7-DB	500	y	65473
		depth	C	T7-DC	480	y	27791
		depth	D	T7-DD	500	y	22646
		filtration blank	n/a	FB-7	500	y	41
2016-03-21	n/a	extraction blank	n/a	EB-1	n/a	y	17
2016-03-22		extraction blank	n/a	EB-2	n/a	y	69
2016-03-23		extraction blank	n/a	EB-3	n/a	y	15
2016-03-30		extraction blank	n/a	EB-4	n/a	y	n/a
n/a	n/a	mock community	A	MC-A	n/a	y	234982
		mock community	B	MC-B	n/a	y	116824
		mock community	C	MC-C	n/a	y	101036
		swordfish	A	SWD-A	n/a	y	138694
		swordfish	B	SWD-B	n/a	y	112360
		swordfish	C	SWD-C	n/a	y	106890
		representative NTCs	n/a	NTC	n/a	y	99
