# Supplementary material for: Persistence of marine fish environmental DNA and the influence of sunlight
Source: PLoS One. 2017 Sep 15;12(9):e0185043. doi: 10.1371/journal.pone.0185043 (PMC5600408; doi:10.1371/journal.pone.0185043)
Supplement: S4 Table — List of 9 taxa from which extracts of gDNA were added in equal mass (200 ng) to the mock community. eDNA metabarcoding results of rarefied sequencing reads for the 3 replicates of the mock community and the 3 replicates of the swordfish gDNA extract included as positive controls. Colors indicate the 9 taxa included in the mock community and the different taxon found in the eDNA metabarcoding results corresponding to the 9 original taxa. (XLSX) [file pone.0185043.s009.xlsx]

## Sheet: Sheet1
S4 Table. Composition of mock community used as positive control and eDNA metabarcoding results of positive controls. List of 9 taxa from which extracts of gDNA were added in equal mass (200 ng) to the mock community. NGS metabarcoding results of rarefied sequencing reads for the 3 replicates of the mock community and the 3 replicates of the swordfish gDNA extract included as positive controls. C…
Taxon	Family	Genus	Mock Community (ng DNA)		Taxon	Mock Community-A	Mock Community-B	Mock Community-C	Swordfish-A	Swordfish-B	Swordfish-C
Herring	Clupeidae	Clupea	200		Clupea	1	0	0	0	0	0
Coho salmon	Salmonidae	Oncorhynchus	200		Clupea harengus	14	13	12	0	0	0
Silverside	Atherinopsidae	Menidia	200		Clupea pallasii	250	212	228	0	0	0
Dolphinfish	Coryphaenidae	Coryphaena	200		Oncorhynchus	3	4	7	0	0	0
Yellowtail jack	Carangidae	Seriola	200		Oncorhynchus kisutch	6595	6611	6481	0	0	0
Swordfish	Xiphiidae	Xiphias	200		Menidia menidia	7	5	8	0	0	0
Halibut	Paralichthyidae	Paralichthys	200		Coryphaena hippurus	130	76	93	0	0	0
Bluefin tuna	Scombridae	Thunnus	200		Carangidae	52	70	53	0	0	0
Rockfish	Sebastidae	Sebastes	200		Seriola	14	8	12	0	0	0
					Seriola lalandi	7639	7772	7634	0	0	0
					Seriola quinqueradiata	492	495	566	0	0	0
					Seriola rivoliana	422	507	501	0	0	0
					Xiphias gladius	3502	3489	3538	39999	40000	40000
					Thunnus	5335	5231	5300	0	0	0
					Auxis thazard	1	0	0	0	0	0
					Sebastes	5389	5112	4982	0	0	0
					Sebastes koreanus	2	3	1	0	0	0
					Sebastes mystinus	0	1	1	0	0	0
					Scomber	0	0	0	1	0	0
					NA	10152	10391	10583	0	0	0
					Total	40000	40000	40000	40000	40000	40000
