# Supplementary material for: Persistence of marine fish environmental DNA and the influence of sunlight
Source: PLoS One. 2017 Sep 15;12(9):e0185043. doi: 10.1371/journal.pone.0185043 (PMC5600408; doi:10.1371/journal.pone.0185043)
Supplement: S5 Table — Tags with two samples amplified were run on separate libraries to distinguish samples. (XLSX) [file pone.0185043.s010.xlsx]

## Sheet: Sheet1
S5 Table. Sequences of tagged primers used for second PCR amplification. Tags with two samples amplified were run on separate libraries to distinguish samples.
Tag Sequence	Forward Primer Sequence	Reverse Primer Sequence	Sample Amplified
NNNAACAAC	GTTGGTAAATCTCGTGCCAGC	CATAGTGGGGTATCTAATCCTAGTTTG	SWD-A
NNNTCACTC	GTTGGTAAATCTCGTGCCAGC	CATAGTGGGGTATCTAATCCTAGTTTG	T7-SB
NNNTTGAGT	GTTGGTAAATCTCGTGCCAGC	CATAGTGGGGTATCTAATCCTAGTTTG	T4-SA
NNNCTTGGT	GTTGGTAAATCTCGTGCCAGC	CATAGTGGGGTATCTAATCCTAGTTTG	T3-SC
NNNGTAACA	GTTGGTAAATCTCGTGCCAGC	CATAGTGGGGTATCTAATCCTAGTTTG	T5-SB
NNNTTCGGA	GTTGGTAAATCTCGTGCCAGC	CATAGTGGGGTATCTAATCCTAGTTTG	T3-DA
NNNGCGGTT	GTTGGTAAATCTCGTGCCAGC	CATAGTGGGGTATCTAATCCTAGTTTG	T4-DB
NNNTCGTTA	GTTGGTAAATCTCGTGCCAGC	CATAGTGGGGTATCTAATCCTAGTTTG	T6-DA
NNNGAAGCT	GTTGGTAAATCTCGTGCCAGC	CATAGTGGGGTATCTAATCCTAGTTTG	T4-DC
NNNGTCTTA	GTTGGTAAATCTCGTGCCAGC	CATAGTGGGGTATCTAATCCTAGTTTG	SWD-B
			FB-0
NNNTATCTG	GTTGGTAAATCTCGTGCCAGC	CATAGTGGGGTATCTAATCCTAGTTTG	T6-SC
			FB-2
NNNAACCGA	GTTGGTAAATCTCGTGCCAGC	CATAGTGGGGTATCTAATCCTAGTTTG	T4-SC
			FB-3
NNNGAACTA	GTTGGTAAATCTCGTGCCAGC	CATAGTGGGGTATCTAATCCTAGTTTG	T6-SA
			FB-4
NNNAAGCAG	GTTGGTAAATCTCGTGCCAGC	CATAGTGGGGTATCTAATCCTAGTTTG	FB-5
NNNTCCAGC	GTTGGTAAATCTCGTGCCAGC	CATAGTGGGGTATCTAATCCTAGTTTG	T3-DC
			FB-6
NNNGGCGCA	GTTGGTAAATCTCGTGCCAGC	CATAGTGGGGTATCTAATCCTAGTTTG	FB-7
NNNAATCCT	GTTGGTAAATCTCGTGCCAGC	CATAGTGGGGTATCTAATCCTAGTTTG	T5-SA
			EB-1
NNNCGACGT	GTTGGTAAATCTCGTGCCAGC	CATAGTGGGGTATCTAATCCTAGTTTG	T6-DB
NNNACACAA	GTTGGTAAATCTCGTGCCAGC	CATAGTGGGGTATCTAATCCTAGTTTG	T7-DD
			EB-2
NNNTGTGGC	GTTGGTAAATCTCGTGCCAGC	CATAGTGGGGTATCTAATCCTAGTTTG	EB-3
NNNGATATT	GTTGGTAAATCTCGTGCCAGC	CATAGTGGGGTATCTAATCCTAGTTTG	EB-4
NNNTATACC	GTTGGTAAATCTCGTGCCAGC	CATAGTGGGGTATCTAATCCTAGTTTG	T3-DB
			NTC
NNNCCGGAA	GTTGGTAAATCTCGTGCCAGC	CATAGTGGGGTATCTAATCCTAGTTTG	T7-DC
NNNCCGTCC	GTTGGTAAATCTCGTGCCAGC	CATAGTGGGGTATCTAATCCTAGTTTG	T7-SA
NNNTTGCAA	GTTGGTAAATCTCGTGCCAGC	CATAGTGGGGTATCTAATCCTAGTTTG	T1-SB
NNNACTTCA	GTTGGTAAATCTCGTGCCAGC	CATAGTGGGGTATCTAATCCTAGTTTG	T5-DB
NNNTCGACG	GTTGGTAAATCTCGTGCCAGC	CATAGTGGGGTATCTAATCCTAGTTTG	T1-DA
NNNCTCATG	GTTGGTAAATCTCGTGCCAGC	CATAGTGGGGTATCTAATCCTAGTTTG	T6-DC
NNNGCTCCG	GTTGGTAAATCTCGTGCCAGC	CATAGTGGGGTATCTAATCCTAGTTTG	MC-B
NNNCTCTGC	GTTGGTAAATCTCGTGCCAGC	CATAGTGGGGTATCTAATCCTAGTTTG	T1-SC
NNNAAGACA	GTTGGTAAATCTCGTGCCAGC	CATAGTGGGGTATCTAATCCTAGTTTG	T6-SB
NNNCACGTA	GTTGGTAAATCTCGTGCCAGC	CATAGTGGGGTATCTAATCCTAGTTTG	T1-SA
NNNGCGAGA	GTTGGTAAATCTCGTGCCAGC	CATAGTGGGGTATCTAATCCTAGTTTG	T5-SC
NNNCCTGTC	GTTGGTAAATCTCGTGCCAGC	CATAGTGGGGTATCTAATCCTAGTTTG	T5-DA
NNNTGGCGG	GTTGGTAAATCTCGTGCCAGC	CATAGTGGGGTATCTAATCCTAGTTTG	T1-DC
NNNTGTATA	GTTGGTAAATCTCGTGCCAGC	CATAGTGGGGTATCTAATCCTAGTTTG	T2-DA
NNNCGCGAT	GTTGGTAAATCTCGTGCCAGC	CATAGTGGGGTATCTAATCCTAGTTTG	T2-DB
NNNACGCGC	GTTGGTAAATCTCGTGCCAGC	CATAGTGGGGTATCTAATCCTAGTTTG	SWD-C
NNNAGCACT	GTTGGTAAATCTCGTGCCAGC	CATAGTGGGGTATCTAATCCTAGTTTG	T0-B
NNNAGAGAC	GTTGGTAAATCTCGTGCCAGC	CATAGTGGGGTATCTAATCCTAGTTTG	MC-A
NNNAGCCTC	GTTGGTAAATCTCGTGCCAGC	CATAGTGGGGTATCTAATCCTAGTTTG	T4-SB
NNNCATTAG	GTTGGTAAATCTCGTGCCAGC	CATAGTGGGGTATCTAATCCTAGTTTG	T3-SA
NNNAGGATG	GTTGGTAAATCTCGTGCCAGC	CATAGTGGGGTATCTAATCCTAGTTTG	T6-SD
NNNGTGCCT	GTTGGTAAATCTCGTGCCAGC	CATAGTGGGGTATCTAATCCTAGTTTG	T7-DA
NNNTGATCC	GTTGGTAAATCTCGTGCCAGC	CATAGTGGGGTATCTAATCCTAGTTTG	T5-DC
NNNGGCTAC	GTTGGTAAATCTCGTGCCAGC	CATAGTGGGGTATCTAATCCTAGTTTG	T3-SB
NNNATAATT	GTTGGTAAATCTCGTGCCAGC	CATAGTGGGGTATCTAATCCTAGTTTG	T0-A
NNNGGTCGA	GTTGGTAAATCTCGTGCCAGC	CATAGTGGGGTATCTAATCCTAGTTTG	MC-C
NNNAAGTGT	GTTGGTAAATCTCGTGCCAGC	CATAGTGGGGTATCTAATCCTAGTTTG	T2-SB
NNNGGTTCT	GTTGGTAAATCTCGTGCCAGC	CATAGTGGGGTATCTAATCCTAGTTTG	T2-SA
NNNCGAATC	GTTGGTAAATCTCGTGCCAGC	CATAGTGGGGTATCTAATCCTAGTTTG	T1-DB
NNNCCAAGG	GTTGGTAAATCTCGTGCCAGC	CATAGTGGGGTATCTAATCCTAGTTTG	T4-DA
NNNTCCGCT	GTTGGTAAATCTCGTGCCAGC	CATAGTGGGGTATCTAATCCTAGTTTG	T7-DB
NNNAATGAA	GTTGGTAAATCTCGTGCCAGC	CATAGTGGGGTATCTAATCCTAGTTTG	T2-DC
