# Supplementary material for: Persistence of marine fish environmental DNA and the influence of sunlight
Source: PLoS One. 2017 Sep 15;12(9):e0185043. doi: 10.1371/journal.pone.0185043 (PMC5600408; doi:10.1371/journal.pone.0185043)
Supplement: S6 Table — (XLSX) [file pone.0185043.s011.xlsx]

## Sheet: Sheet1
S6 Table. Taxonomic ranks and annotations of identified annotated OTUs using metabarcoding in experimental samples after rarefaction.
Representative OTU	Annotation to Lowest Rank	Taxonomic Rank
OTU_1	Scomber	genus
OTU_3	Sardinops	genus
OTU_4	Sebastes	genus
OTU_7	Sebastes	genus
OTU_11	Thunnus	genus
OTU_27	Sebastes paucispinis	species
OTU_31	Scomber	genus
OTU_42	Sardinops	genus
OTU_82	Mola mola	species
OTU_83	Scomber	genus
OTU_88	Oxyjulis californica	species
OTU_94	Sebastes	genus
OTU_143	Sebastes entomelas	species
OTU_145	Scomber	genus
OTU_149	Sardinops melanostictus	species
OTU_167	Thunnus	genus
OTU_214	Sebastes	genus
OTU_223	Scomber	genus
OTU_279	Thunnus	genus
OTU_290	Scomber	genus
OTU_296	Sebastes babcocki	species
OTU_309	Notorynchus cepedianus	species
OTU_326	Scomber	genus
OTU_480	Scomber	genus
OTU_519	Sebastes	genus
OTU_531	Sardinops	genus
OTU_561	Auxis thazard	species
OTU_583	Oxyjulis californica	species
OTU_700	Scomber	genus
OTU_723	Scomber	genus
OTU_818	Sardinops	genus
OTU_932	Thunnus	genus
OTU_948	Scomber	genus
OTU_1220	Scomber	genus
OTU_1311	Scomber	genus
OTU_1383	Thunnus	genus
OTU_1477	Scomber	genus
OTU_1505	Sebastes	genus
OTU_1506	Triakis semifasciata	species
OTU_1611	Sardinops	genus
OTU_1636	Sardinops	genus
OTU_1657	Scomber	genus
OTU_1680	Mola mola	species
OTU_1683	Thunnus maccoyii	species
OTU_1685	Sardinops	genus
OTU_1718	Scomber	genus
OTU_1894	Mola mola	species
OTU_1910	Sebastes babcocki	species
OTU_1932	Scomber	genus
OTU_1964	Scomber	genus
OTU_1990	Scomber	genus
OTU_1996	Scomber	genus
OTU_2007	Scomber	genus
OTU_2043	Scomber	genus
OTU_2044	Scomber	genus
OTU_2087	Sardinops	genus
OTU_2147	Scomber	genus
OTU_2167	Sebastes	genus
OTU_2300	Scomber colias	species
OTU_2382	Sebastes	genus
OTU_2430	Sebastes paucispinis	species
OTU_2489	Sebastes	genus
OTU_2525	Thunnus	genus
OTU_2623	Sardinops	genus
OTU_2693	Sebastes entomelas	species
OTU_2801	Scomber	genus
OTU_2854	Scomber	genus
OTU_2879	Sardinops melanostictus	species
OTU_3078	Scomber	genus
OTU_3080	Scomber	genus
OTU_3121	Sardinops	genus
OTU_3151	Sebastes	genus
OTU_3306	Scomber	genus
OTU_3388	Scomber	genus
OTU_3432	Scomber	genus
OTU_3454	Oxyjulis californica	species
OTU_3487	Scomber	genus
OTU_3521	Scomber	genus
OTU_3612	Scomber	genus
OTU_3614	Scomber	genus
OTU_3847	Sardinops melanostictus	species
OTU_4076	Scomber	genus
OTU_4314	Sardinops melanostictus	species
OTU_4387	Sebastes	genus
OTU_4435	Scomber	genus
OTU_4524	Sebastes	genus
OTU_4575	Scomber	genus
OTU_4626	Scomber	genus
OTU_4636	Scomber	genus
OTU_4708	Scomber	genus
OTU_5135	Mola mola	species
OTU_5156	Sebastinae	subfamily
OTU_5191	Sebastes	genus
OTU_5231	Scomber	genus
OTU_5594	Scomber	genus
OTU_5772	Scomber	genus
OTU_5773	Scomber	genus
OTU_6018	Sardinops	genus
OTU_6031	Scomber	genus
OTU_6032	Sardinops melanostictus	species
OTU_6033	Sebastes	genus
OTU_6214	Sardinops	genus
OTU_6216	Sardinops melanostictus	species
OTU_6218	Sardinops melanostictus	species
OTU_6290	Scomber	genus
OTU_6383	Scomber	genus
OTU_6642	Sardinops	genus
OTU_6644	Scomber	genus
OTU_7276	Sebastes	genus
OTU_7389	Sebastes	genus
OTU_7420	Scomber	genus
OTU_7455	Sebastes	genus
OTU_7456	Scomber	genus
OTU_7457	Scomber	genus
OTU_7763	Scomber	genus
OTU_7858	Scomber	genus
OTU_7903	Scomber colias	species
OTU_7928	Scomber	genus
OTU_8108	Sardinops	genus
OTU_8109	Sardinops	genus
OTU_8258	Sebastes entomelas	species
OTU_8323	Sebastinae	subfamily
OTU_8351	Sebastes babcocki	species
OTU_8474	Sebastes	genus
OTU_8542	Scomber	genus
OTU_9030	Scomber	genus
OTU_9174	Scomber	genus
OTU_9819	Scomber	genus
OTU_9846	Sebastes paucispinis	species
OTU_9925	Sebastes	genus
OTU_10092	Scomber	genus
OTU_10180	Scomber	genus
OTU_10184	Scomber	genus
OTU_10187	Scomber	genus
OTU_11098	Sardinops melanostictus	species
OTU_11188	Scomber	genus
OTU_11200	Scomber	genus
OTU_11245	Scomber	genus
OTU_11669	Sebastes auriculatus	species
OTU_12119	Thunnus maccoyii	species
OTU_12129	Oxyjulis californica	species
OTU_12228	Sebastinae	subfamily
OTU_12578	Sardinops melanostictus	species
OTU_12620	Sardinops	genus
OTU_12629	Mola mola	species
OTU_12710	Sardinops melanostictus	species
OTU_12727	Scomber	genus
OTU_14567	Scomber	genus
OTU_14569	Scomber	genus
OTU_14574	Scomber	genus
OTU_14610	Scomber	genus
OTU_14726	Sardinops	genus
OTU_16370	Sebastes	genus
OTU_16917	Sardinops	genus
OTU_16933	Sardinops	genus
OTU_16961	Sardinops	genus
OTU_17017	Sardinops melanostictus	species
OTU_17019	Sardinops	genus
OTU_17075	Sardinops melanostictus	species
OTU_17076	Sardinops	genus
OTU_17089	Notorynchus cepedianus	species
OTU_17191	Mola mola	species
OTU_17225	Scomber	genus
OTU_17228	Scomber	genus
OTU_17233	Scomber	genus
OTU_17238	Scomber	genus
OTU_17251	Scomber	genus
OTU_17257	Scomber	genus
OTU_19681	Sebastes	genus
OTU_20451	Sebastes	genus
OTU_20805	Notorynchus cepedianus	species
OTU_20872	Triakis semifasciata	species
OTU_21824	Scomber	genus
OTU_21843	Scomber	genus
OTU_21845	Scomber	genus
OTU_21897	Scomber	genus
OTU_22556	Notorynchus cepedianus	species
OTU_23601	Sebastes	genus
OTU_25035	Oxyjulis californica	species
OTU_25486	Oxyjulis californica	species
OTU_26374	Sebastes	genus
OTU_26868	Sardinops	genus
OTU_27200	Sardinops	genus
OTU_27433	Mola mola	species
OTU_27581	Scomber	genus
OTU_27656	Notorynchus cepedianus	species
OTU_28079	Scomber	genus
OTU_28118	Scomber	genus
OTU_28147	Scomber	genus
OTU_28152	Scomber	genus
