# Supplementary material for: Persistence of marine fish environmental DNA and the influence of sunlight
Source: PLoS One. 2017 Sep 15;12(9):e0185043. doi: 10.1371/journal.pone.0185043 (PMC5600408; doi:10.1371/journal.pone.0185043)
Supplement: S7 Table — Dependent variable is presence of species. Sampling depth is a binary variable with values of 0 for surface (5 cm below water surface) or 1 for depth (70 cm below water surface). Time is a continuous variable and is measured in days since the start of the experiment. Sampling depth:time is the interaction term. * indicates p > 0.05. (XLSX) [file pone.0185043.s012.xlsx]

## Sheet: Sheet1
S7 Table. Results of GEE model on presence of 12 species over time. Dependent variable is presence of species. Sampling depth is a binary variable with values of 0 for surface (5 cm below water surface) or 1 for depth (70 cm below water surface). Time is a continuous variable and is measured in days since the start of the experiment. Sampling depth:time is the interaction term. * indicates p > 0.…
	β	robust SE	robust z
(intercept)	-0.11	0.35	-0.31
sampling depth	0.17	0.38	0.45
time	-0.74	0.17	-4.5*
sampling depth:time	-0.12	0.19	-0.62
